# Supplementary material for: Elevated Serum Levels of Acid Sphingomyelinase in Female Patients with Episodic and Chronic Migraine
Source: Antioxidants (Basel). 2025 Jan 29;14(2):159. doi: 10.3390/antiox14020159 (PMC11851676; doi:10.3390/antiox14020159)
Supplement: Supplementary file 1 [file antioxidants-14-00159-s001.zip]

Archive with 1 entries (1 files):
- antioxidants-3412083-supplementary.pdf
